# Supplementary material for: Microbiome multi-omics analysis reveals novel biomarkers and mechanisms linked with CD etiopathology
Source: Biomark Res. 2025 Jun 16;13:85. doi: 10.1186/s40364-025-00802-1 (PMC12172205; doi:10.1186/s40364-025-00802-1)
Supplement: Supplementary file 2 — Additional file 2: Supplementary Tables 1-7. [file 40364_2025_802_MOESM2_ESM.xlsx]

## Sheet: Supp. Table 1
Supplementary Table 1. Cohorts of the study. Numbers indicate samples number of samples & (number of individuals).
	CD	UC	Healthy
Discovery cohort	67(34)	77(33)	67(67)
Validation #1	12(12)	-	-
Validation #2	98(49)	-	-
Validation #3	31(31)	-	-
Validation #4	-	-	497(497)
Total	208(126)	77(33)	564(564)

## Sheet: Supp. Table 2
Supplementary Table 2. Clinical characteristics of the discovery cohort.
#Baseline clinical characteristics – Discovery cohort	CD	UC
Number of patients at baseline	33*	33
Male/Female (%)	12/21 (36/63)	9/24 (27/72)
Median (IQR) age (years) at sample collection	34 (18-58)	43(24-62)
Maximum disease location (Montreal classification)
L1 ileal (%)	11 (33.33)
L2 colonic (%)	0 (0)	-
L3 ileocolonic (%)	22 (66.67)	-
L4 isolated upper disease (%)	2 (6.06)	-
Disease behaviour at sampling (Montreal classification)
B1 non-stricturing, non-penetrating (%)	2 (6.06)	-
B2 stricturing (%)	21 (63.63)	-
B3 penetrating (%)	7 (21.21)	-
p perianal disease (%)	3 (9.09)	-
Active smoking at baseline
Yes(%)	12(36.36)	8(24.24)
No (%)	7 (21.21)	15 (45.45)
Ex-smoker (%)	14 (42.42)	10 (30.3)
Medication at surgery or at sampling
Corticosteroids (%)	2 (6.06)	2 (6.06)
Immunosuppressants (%)	15 (45.45)	7 (21.21)
Anti-TNF (%)	12(36.36)	0 (0)
5-aminosalicylic acid	4 (12.1)	24 (72.7)
Antibiotics (%)	0 (0)	0 (0)
Disease behaviour at sampling
E1 proctitis (%)	-	9 (27.27)
E2 left sided colitis (%)	-	11(33.33)
E3 pancolitis (%)	-	13 (39.39)

## Sheet: Supp. Table 3
Supplementary Table 3. Differentially abundant species between CD and HC. Negative log2FC represents enrichment in CD. Differentially abundant species were obtained using ANCOM-BC.
taxon	log2FC	p_value	FDR	W statistic
Faecalimonas_umbilicata	-9.80017	1.57901e-20	5.77917e-18	-9.28754
Faecalibacterium_SGB15346	7.7792	1.50791e-15	2.75948e-13	7.9763
Romboutsia_timonensis	6.71304	2.48108e-14	3.02691e-12	7.62286
Faecalibacterium_prausnitzii	8.03392	7.02891e-14	6.43145e-12	7.48733
Clostridiaceae_bacterium_OM08_6BH	6.98096	1.22126e-13	8.93962e-12	7.41446
Clostridiales_bacterium_KLE1615	7.18195	1.33637e-12	6.98731e-11	7.09049
Roseburia_inulinivorans	7.58507	1.26306e-12	6.98731e-11	7.09829
Faecalicatena_fissicatena	7.02792	4.7887e-12	2.19083e-10	6.9117
Firmicutes_bacterium_AF16_15	7.08256	5.44042e-12	2.21244e-10	6.89358
Lachnospira_eligens	7.2629	7.81647e-12	2.86083e-10	6.84187
Enterocloster_clostridioformis	-7.90851	1.18253e-11	3.9346e-10	-6.78233
Eubacteriaceae_bacterium	6.46501	1.51701e-11	4.62689e-10	6.74626
Clostridium_sp_AF34_10BH	6.65693	2.34994e-11	6.61599e-10	6.68244
Christensenellaceae_bacterium	5.54457	3.58768e-11	9.31134e-10	6.62018
Eubacterium_ventriosum	7.40328	3.81612e-11	9.31134e-10	6.61105
Oscillibacter_sp_ER4	7.0062	4.40723e-11	1.00815e-09	6.5897
Ruminococcus_gnavus	-7.19059	6.20254e-11	1.33537e-09	-6.53877
Clostridium_sp_AF36_4	6.91471	1.08947e-10	2.21525e-09	6.45398
Eubacterium_siraeum	6.75561	3.84308e-10	7.40298e-09	6.26027
Candidatus_Cibiobacter_qucibialis	7.11502	7.23215e-10	1.32348e-08	6.16092
GGB9699_SGB15216	5.78697	1.24908e-09	2.17698e-08	6.07381
Roseburia_sp_AF02_12	5.89738	1.31164e-09	2.1821e-08	6.06596
Alistipes_communis	6.05675	3.24157e-09	5.15832e-08	5.91887
Ruminococcaceae_bacterium	6.15186	3.93435e-09	5.99988e-08	5.88693
GGB9758_SGB15368	6.2335	6.69031e-09	9.79461e-08	5.79852
Gemmiger_formicilis	6.64611	9.75754e-09	1.37356e-07	5.73489
GGB9615_SGB15053	5.86122	1.10863e-08	1.50282e-07	5.71321
Clostridium_phoceensis	5.8484	1.21716e-08	1.59101e-07	5.6973
Ruminococcus_bicirculans	6.66143	1.88681e-08	2.38129e-07	5.62207
Blautia_hansenii	-6.41752	2.87531e-08	3.50788e-07	-5.54886
Eubacterium_rectale	6.21512	3.792e-08	4.477e-07	5.50027
Adlercreutzia_equolifaciens	5.26638	4.70913e-08	5.38607e-07	5.46196
Erysipelatoclostridium_ramosum	-6.05136	5.79185e-08	6.42369e-07	-5.42511
Enterocloster_bolteae	-5.91447	6.54816e-08	7.0489e-07	-5.40315
Blautia_obeum	5.52076	8.06335e-08	8.43196e-07	5.36571
Clostridium_sp_AM33_3	5.19688	8.73343e-08	8.87899e-07	5.35128
Clostridia_bacterium	5.21809	1.64674e-07	1.62894e-06	5.23535
Odoribacter_splanchnicus	5.49302	1.93856e-07	1.86714e-06	5.20514
Blautia_SGB4815	5.46321	2.64849e-07	2.48551e-06	5.14688
Candidatus_Pararuminococcus_gallinarum	4.09192	3.14786e-07	2.81004e-06	5.11437
Roseburia_hominis	5.2942	3.1192e-07	2.81004e-06	5.1161
GGB9602_SGB15031	5.39289	4.24643e-07	3.70046e-06	5.05757
Roseburia_faecis	5.90595	7.05686e-07	6.00654e-06	4.95979
Lachnospira_pectinoschiza	5.54991	7.25665e-07	6.03622e-06	4.95437
Fusicatenibacter_saccharivorans	5.56395	8.06412e-07	6.44241e-06	4.93381
Clostridium_sp_NSJ_42	4.60033	8.09701e-07	6.44241e-06	4.93301
Clostridiaceae_unclassified_SGB4769	4.6719	1.0226e-06	7.96325e-06	4.88724
Blautia_SGB4805	4.33273	1.35245e-06	1.03125e-05	4.83189
Clostridium_sp_AM49_4BH	5.39651	1.41005e-06	1.05322e-05	4.82358
Lachnospiraceae_bacterium_WCA3_601_WT_6H	5.05907	1.55913e-06	1.14128e-05	4.8035
Clostridium_sp_AF15_49	5.45028	1.99616e-06	1.43254e-05	4.75381
GGB51441_SGB71759	4.34657	2.39613e-06	1.6865e-05	4.71677
Coprococcus_comes	5.23442	2.45588e-06	1.69595e-05	4.71176
Dysosmobacter_welbionis	5.25775	2.95034e-06	1.99968e-05	4.67425
Enterocloster_aldensis	-4.89561	4.14807e-06	2.76035e-05	-4.60382
Coprococcus_catus	5.018	4.43628e-06	2.89942e-05	4.58982
Faecalibacillus_intestinalis	5.32791	4.76871e-06	3.02712e-05	4.57471
Clostridium_fessum	5.3042	4.79707e-06	3.02712e-05	4.57347
Lacrimispora_celerecrescens	5.52681	5.66596e-06	3.51481e-05	4.53849
Dorea_formicigenerans	5.11973	8.80355e-06	5.37016e-05	4.44465
Clostridium_sp_AM22_11AC	5.24173	1.22847e-05	7.37082e-05	4.37247
GGB3571_SGB4778	4.17599	1.39879e-05	8.25735e-05	4.34405
Blautia_massiliensis	4.97055	1.59344e-05	9.25711e-05	4.31536
GGB9632_SGB15089	4.50672	1.97016e-05	0.000112668	4.26825
Lacrimispora_amygdalina	4.88676	2.26557e-05	0.000127569	4.23697
Blautia_faecis	4.4608	2.40444e-05	0.000133337	4.22359
Phocaeicola_massiliensis	5.76326	2.69831e-05	0.0001474	4.19754
GGB9730_SGB15291	4.39271	2.77453e-05	0.000149335	4.19122
Bacteroides_caccae	5.50847	3.05042e-05	0.000161805	4.16967
GGB58158_SGB79798	3.12554	4.61934e-05	0.000234816	4.0741
GGB3746_SGB5089	4.50383	4.58833e-05	0.000234816	4.07566
Eggerthellaceae_unclassified_SGB14341	4.10835	4.57486e-05	0.000234816	4.07635
Barnesiella_intestinihominis	4.69209	5.12213e-05	0.000253338	4.04998
Christensenella_massiliensis	3.48615	5.0633e-05	0.000253338	4.05269
Clostridium_sp_AF27_2AA	4.03036	6.10877e-05	0.00029529	4.00857
GGB3005_SGB3996	3.98932	6.1317e-05	0.00029529	4.00768
Escherichia_coli	-4.97224	6.28662e-05	0.000298819	-4.00179
Ruminococcaceae_unclassified_SGB15265	4.03191	7.29436e-05	0.000342107	3.96647
Blautia_SGB4831	3.78477	7.38427e-05	0.000342107	3.96355
Blautia_producta	-4.48412	9.93131e-05	0.000454358	-3.89226
Ruminococcus_bromii	5.00622	0.000100891	0.00045588	3.88844
Alistipes_putredinis	4.66817	0.000114656	0.000505589	3.85728
Coprococcus_eutactus	4.86459	0.000114152	0.000505589	3.85836
Ruminococcus_lactaris	4.5736	0.000119957	0.000522671	3.84621
Parabacteroides_distasonis	4.13654	0.00012949	0.000557567	3.82743
Clostridium_leptum	3.68295	0.000150714	0.000641409	3.78989
Lentisphaeria_bacterium	3.71845	0.000154813	0.000651281	3.78322
Alistipes_shahii	4.39293	0.000199764	0.000830837	3.71931
Dysosmobacter_sp_NSJ_60	3.74638	0.000214231	0.000880995	3.70162
Anaeromassilibacillus_sp_An250	3.06045	0.000231933	0.000943193	3.68143
Alistipes_indistinctus	3.58338	0.0002621	0.00105416	3.65014
GGB9237_SGB14179	3.19581	0.000272124	0.00107094	3.64049
Eubacterium_ramulus	4.15597	0.00027048	0.00107094	3.64205
Candidatus_Avimicrobium_caecorum	3.58937	0.000294214	0.00114556	3.62034
GGB45432_SGB63101	3.09013	0.000302019	0.00116357	3.61356
Anaerosacchariphilus_sp_NSJ_68	3.19006	0.000318992	0.00121616	3.59937
Mediterraneibacter_butyricigenes	3.46762	0.000339103	0.0012795	3.58344
Agathobaculum_butyriciproducens	4.0288	0.000343389	0.00128245	3.58016
Anaerobutyricum_hallii	3.92824	0.000398097	0.00147175	3.54134
GGB2982_SGB3964	3.20383	0.000403891	0.00147824	3.53753
Blautia_sp_MSK_21_1	3.70346	0.000419018	0.00151842	3.52781
Clostridiaceae_bacterium	3.83136	0.000430307	0.00154404	3.52076
Blautia_sp_OF03_15BH	3.50488	0.000438395	0.00155779	3.51582
GGB9667_SGB15164	3.33686	0.000449106	0.00158051	3.50941
Anaerostipes_caccae	-3.63375	0.000483604	0.0016857	-3.48968
Dorea_longicatena	4.04332	0.00051722	0.00178587	3.47168
Anaerotignum_faecicola	4.01655	0.000582781	0.00199344	3.4395
GGB4566_SGB6305	3.35605	0.000766246	0.00259672	3.36471
Candidatus_Pseudobutyricicoccus_lothianensis	2.96689	0.000776336	0.00260678	3.3611
Dorea_sp_AF36_15AT	3.63198	0.000850795	0.00280594	3.33572
Mediterraneibacter_sp_gm002	3.33604	0.000850982	0.00280594	3.33566
Coprobacter_secundus	3.67981	0.000947504	0.00309631	3.30567
Alistipes_ihumii	3.74624	0.00102929	0.00333381	3.2824
Lachnospiraceae_bacterium	3.03774	0.0011366	0.00364908	3.25433
GGB3034_SGB4030	2.58508	0.0014493	0.00461254	3.18465
Clostridium_innocuum	-3.40964	0.00149548	0.00471851	-3.17556
GGB9557_SGB14966	2.80366	0.00153237	0.00479358	3.16848
Holdemania_filiformis	3.11048	0.00161996	0.00502463	3.15229
Blautia_glucerasea	3.28207	0.00168318	0.00517683	3.14109
GGB9619_SGB15067	2.82298	0.00192927	0.00588426	3.10091
Intestinibacter_SGB6139	2.77131	0.00200438	0.00606285	3.08958
Parabacteroides_merdae	4.01335	0.00246918	0.00740755	3.02709
Parabacteroides_goldsteinii	3.21148	0.00251926	0.00749635	3.02102
Clostridiales_bacterium	3.31128	0.00269218	0.00794628	3.00086
GGB9818_SGB15459	2.53032	0.00281363	0.00823831	2.9874
Alistipes_inops	2.90181	0.00296615	0.00861596	2.97122
Blautia_sp_MSK_20_85	3.45086	0.00304673	0.00878033	2.96298
Coprobacter_fastidiosus	3.36422	0.00347438	0.00986259	2.92232
Klebsiella_pneumoniae	-2.89977	0.0035031	0.00986259	-2.91975
Ruthenibacterium_lactatiformans	3.09345	0.00349102	0.00986259	2.92083
Massilioclostridium_coli	2.6033	0.00385743	0.0107772	2.88959
Blautia_caecimuris	-3.70085	0.00403511	0.0111883	-2.8754
Butyricimonas_virosa	3.11271	0.00422436	0.0116249	2.8609
GGB9494_SGB14891	2.46162	0.00454385	0.0124108	2.83771
GGB3433_SGB4573	-3.10151	0.0046198	0.0125248	-2.83241
Butyricimonas_paravirosa	3.31002	0.0047508	0.0127831	2.82346
Bilophila_wadsworthia	3.31508	0.00481392	0.0127831	2.81923
Eubacterium_sp_AF34_35BH	2.93527	0.00483541	0.0127831	2.8178
Eubacterium_sp_AF15_50	2.67457	0.00485477	0.0127831	2.81652
Bacteroides_uniformis	2.43246	0.00492225	0.0128682	2.81208
Ruminococcaceae_unclassified_SGB4425	3.00077	0.00549834	0.0142723	2.77629
Massilimicrobiota_timonensis	2.43233	0.00571365	0.0147267	2.76378
GGB9621_SGB15073	2.62836	0.00682348	0.0174114	2.70534
Lachnospiraceae_bacterium_NSJ_29	2.54788	0.00685039	0.0174114	2.70403
Anaerostipes_hadrus	2.98898	0.00721437	0.0182101	2.68678
Bacteroides_xylanisolvens	3.14485	0.0073265	0.0183664	2.68163
GGB9614_SGB15049	2.39142	0.00809134	0.0201458	2.64823
Coprobacillus_cateniformis	2.63123	0.00819528	0.0202667	2.64392
Actinomyces_sp_ICM47	-2.08985	0.00861372	0.0211585	-2.62702
Faecalitalea_cylindroides	2.34507	0.00937896	0.0228847	2.59792
Haemophilus_parainfluenzae	2.18637	0.0121875	0.0295405	2.50667
Alistipes_finegoldii	3.15065	0.012431	0.0299326	2.49967
Turicibacter_sanguinis	2.19174	0.0129678	0.0310211	2.48465
Candidatus_Gastranaerophilales_bacterium	2.47849	0.0130605	0.0310398	2.48212
Roseburia_intestinalis	3.24348	0.0132526	0.0312932	2.47691
Acidaminococcaceae_unclassified_SGB5785	2.84963	0.0135133	0.0317044	2.46995
Streptococcus_sp_263_SSPC	-2.20717	0.0139385	0.0324937	-2.45884
Catenibacillus_scindens	1.88084	0.0140306	0.0325013	2.45648
Lancefieldella_parvula	-1.88048	0.0148886	0.0342719	-2.43508
Alistipes_dispar	2.57152	0.0155806	0.0356406	2.41859
Mediterraneibacter_massiliensis	2.15443	0.0159116	0.0361716	2.41094
Clostridium_sp_Marseille_P3244	1.75904	0.0166012	0.0375063	2.39542
Intestinimonas_gabonensis	1.95175	0.0185085	0.041559	2.35528
Lacrimispora_saccharolytica	2.27295	0.018946	0.0422819	2.34659
Clostridium_sp_AF20_17LB	2.45553	0.0192597	0.0427216	2.34047
GGB4456_SGB6141	2.00198	0.0196167	0.0432513	2.3336
Parasutterella_excrementihominis	2.61848	0.0205937	0.0451335	2.31535
Alistipes_sp_AF17_16	2.36576	0.0219178	0.046639	2.29179
GGB3293_SGB4348	2.56696	0.0214537	0.046639	2.2999
Phocea_massiliensis	2.24967	0.0216873	0.046639	2.2958
Candidatus_Allochristensenella_caecavium	1.65239	0.0217031	0.046639	2.29552
GGB2980_SGB3962	1.92906	0.0218776	0.046639	2.29249
Paraprevotella_clara	3.17429	0.0233913	0.0494321	2.26698
Trueperella_pyogenes	-1.8142	0.0235005	0.0494321	-2.2652

## Sheet: Supp. Table 4
Supplementary Table 4. Differentially abundant species between CD and UC. Negative log2FC represents enrichment in UC. Differentially abundant species were obtained using ANCOM-BC.
taxon	log2FC	p_value	FDR	W statistic
Lachnospira_eligens	8.40046	4.63707e-18	1.75745e-15	8.66196
Faecalibacterium_SGB15346	8.22289	1.58908e-17	2.08046e-15	8.52047
Faecalimonas_umbilicata	-9.41752	1.6468e-17	2.08046e-15	-8.51634
Faecalibacterium_prausnitzii	8.73774	4.78385e-15	4.53269e-13	7.83247
Romboutsia_timonensis	5.8663	1.18299e-11	8.9671e-10	6.78227
Ruminococcus_gnavus	-6.75502	1.46195e-10	9.23465e-09	-6.40929
Enterocloster_clostridioformis	-7.67672	3.6462e-09	1.97416e-07	-5.89949
Roseburia_inulinivorans	6.80949	7.06849e-09	3.3487e-07	5.78929
Erysipelatoclostridium_ramosum	-6.05484	7.49173e-08	2.83937e-06	-5.37896
Candidatus_Avimicrobium_caecorum	5.10315	7.44602e-08	2.83937e-06	5.38006
Clostridium_sp_AF36_4	5.71934	3.00551e-07	1.03553e-05	5.1231
GGB9699_SGB15216	5.02848	3.82198e-07	1.19972e-05	5.07762
Dorea_formicigenerans	6.01044	4.11515e-07	1.19972e-05	5.06355
Faecalibacillus_intestinalis	5.58124	4.70575e-07	1.27392e-05	5.03794
Roseburia_faecis	6.1229	9.1988e-07	2.32423e-05	4.90805
Candidatus_Cibiobacter_qucibialis	6.06329	1.67574e-06	3.96818e-05	4.78905
Lacrimispora_amygdalina	5.41389	1.77992e-06	3.96818e-05	4.77693
Blautia_obeum	5.52311	2.32887e-06	4.90356e-05	4.72257
GGB9632_SGB15089	5.11438	2.81111e-06	5.60742e-05	4.68416
Blautia_hansenii	-5.68251	3.12248e-06	5.9171e-05	-4.66259
Eubacterium_siraeum	4.93048	3.80558e-06	6.86816e-05	4.62173
Clostridium_sp_AF34_10BH	5.32218	4.52193e-06	7.79005e-05	4.58583
Enterocloster_bolteae	-4.91718	5.08117e-06	8.37288e-05	-4.56141
Eubacterium_rectale	5.44214	6.02152e-06	9.50899e-05	4.52563
Alistipes_communis	4.9082	6.82993e-06	0.000103542	4.49892
Anaerotignum_faecicola	5.25405	8.83092e-06	0.000128728	4.44398
Clostridium_phoceensis	4.55871	1.34389e-05	0.000188643	4.35283
Clostridia_bacterium	4.47729	1.46145e-05	0.000197818	4.33442
Enterocloster_aldensis	-4.48237	2.0622e-05	0.000269508	-4.25805
Eubacterium_ventriosum	5.08677	2.21246e-05	0.000279508	4.24229
Escherichia_coli	-5.14971	2.81228e-05	0.000333079	-4.18816
Ruminococcus_bicirculans	5.00292	2.77552e-05	0.000333079	4.19114
GGB9758_SGB15368	4.61383	4.08493e-05	0.000469148	4.10262
Ruminococcaceae_unclassified_SGB15265	3.88113	4.34489e-05	0.000484328	4.08833
Faecalicatena_fissicatena	4.42648	5.38286e-05	0.000576586	4.03835
Eubacterium_ramulus	4.92117	5.47681e-05	0.000576586	4.03429
Lachnospiraceae_bacterium_WCA3_601_WT_6H	4.67609	6.03299e-05	0.000617974	4.01152
Blautia_faecis	4.53422	6.3447e-05	0.000632801	3.99961
GGB9619_SGB15067	3.52859	6.83164e-05	0.000663895	3.98207
Haemophilus_parainfluenzae	3.64372	7.68891e-05	0.0007205	3.9539
Christensenellaceae_bacterium	3.49254	7.79432e-05	0.0007205	3.95064
Lacrimispora_celerecrescens	5.09798	8.63127e-05	0.00077887	3.92616
Ruminococcaceae_bacterium	4.62909	8.93751e-05	0.000787748	3.91776
Candidatus_Pseudobutyricicoccus_lothianensis	3.65242	9.35726e-05	0.000806	3.90668
Oscillibacter_sp_ER4	4.56045	0.000106721	0.000898829	3.87478
Clostridiales_bacterium_KLE1615	4.83322	0.000117865	0.000971107	3.85052
Adlercreutzia_equolifaciens	4.1293	0.000141716	0.00114278	3.80515
Dysosmobacter_welbionis	4.31036	0.000267589	0.00211284	3.64481
Clostridia_unclassified_SGB14844	3.56046	0.000310686	0.00240306	3.60622
Blautia_SGB4815	4.10842	0.000326333	0.00242943	3.59345
Bifidobacterium_adolescentis	4.55518	0.000326916	0.00242943	3.59298
Blautia_caecimuris	-4.558	0.000336304	0.00245114	-3.5856
Negativibacillus_massiliensis	3.97291	0.000413714	0.00295844	3.53118
GGB9621_SGB15073	3.67171	0.000423178	0.00297008	3.52519
Roseburia_hominis	4.01003	0.000431985	0.00297677	3.51973
Ruminococcus_lactaris	4.20119	0.000546172	0.00369642	3.45703
Coprococcus_catus	4.01532	0.000561971	0.00373661	3.44933
Clostridium_sp_NSJ_42	3.10022	0.000685726	0.00448087	3.39522
Bacteroides_caccae	4.57787	0.000712855	0.00450286	3.38459
Alistipes_inops	3.70719	0.000710516	0.00450286	3.38549
Dysosmobacter_sp_NSJ_60	3.60911	0.00074195	0.00460982	3.37359
GGB2980_SGB3962	3.03825	0.000859694	0.00525523	3.33282
Firmicutes_bacterium_AF16_15	4.14075	0.00091575	0.00550904	3.31521
GGB9614_SGB15049	3.1176	0.000938477	0.00555754	3.30835
Alistipes_indistinctus	3.45979	0.00101792	0.00593525	3.28553
Alistipes_dispar	3.74462	0.00108139	0.00620983	3.26845
Clostridium_sp_AF27_2AA	3.2492	0.00110251	0.0062366	3.26297
Clostridium_spiroforme	3.2791	0.00119171	0.00664204	3.24086
Dorea_longicatena	4.0765	0.00152878	0.0083972	3.16916
GGB3293_SGB4348	3.56679	0.00188595	0.0100806	3.10763
Catenibacillus_scindens	2.59839	0.00188844	0.0100806	3.10724
Anaeromassilibacillus_sp_An250	2.98728	0.00193265	0.0101733	3.10039
Anaerostipes_caccae	-3.35069	0.00197037	0.0102297	-3.09466
Clostridium_innocuum	-3.52131	0.00206336	0.0105677	-3.08096
Coprococcus_comes	4.04447	0.00214492	0.010801	3.0694
Clostridium_sp_AM33_3	3.08649	0.0021659	0.010801	3.06649
GGB4566_SGB6305	3.01182	0.00284386	0.0138182	2.98413
GGB3005_SGB3996	3.02638	0.00280757	0.0138182	2.98806
GGB3034_SGB4030	2.62771	0.00301572	0.014287	2.96613
GGB9730_SGB15291	3.04928	0.00298484	0.014287	2.96929
GGB9557_SGB14966	2.60144	0.00336057	0.0157242	2.93267
Klebsiella_pneumoniae	-2.99685	0.00352662	0.0161281	-2.91767
Clostridium_sp_Marseille_P3244	2.38032	0.00353201	0.0161281	2.91719
Clostridiaceae_bacterium	3.25089	0.00375945	0.0165926	2.89767
Ruminococcus_sp_AF41_9	3.06244	0.00389641	0.0165926	2.88643
Mediterraneibacter_butyricigenes	2.91774	0.00384541	0.0165926	2.89057
Anaerostipes_hadrus	3.47323	0.00383371	0.0165926	2.89153
GGB2982_SGB3964	2.83766	0.00385499	0.0165926	2.88979
GGB45432_SGB63101	2.46607	0.00370193	0.0165926	2.9025
Barnesiella_intestinihominis	3.72759	0.00420732	0.0177175	2.86218
Massilioclostridium_coli	2.51651	0.00439646	0.0177262	2.84822
Clostridium_sp_AM49_4BH	2.98015	0.00437202	0.0177262	2.84999
Anaerobutyricum_hallii	3.62434	0.00437342	0.0177262	2.84989
Eggerthellaceae_unclassified_SGB14341	2.76604	0.00425715	0.0177262	2.85845
Mediterraneibacter_sp_gm002	2.72604	0.00456022	0.0181929	2.83656
Agathobaculum_butyriciproducens	3.37982	0.00476803	0.0188238	2.8223
Blautia_glucerasea	3.13739	0.00506359	0.0197845	2.80296
Coprococcus_eutactus	3.10725	0.00523917	0.0202617	2.79195
Roseburia_sp_AF02_12	3.24036	0.00529363	0.0202655	2.7886
Blautia_SGB4831	2.6764	0.00552977	0.0207503	2.77443
GGB3433_SGB4573	-3.01006	0.00548982	0.0207503	-2.77679
Faecalicatena_contorta	2.71699	0.00599867	0.0222892	2.74785
Alistipes_ihumii	3.27158	0.00609616	0.0224315	2.74256
Clostridiaceae_bacterium_OM08_6BH	2.70117	0.00635977	0.0231765	2.72863
Blautia_massiliensis	3.59212	0.00659306	0.0237978	2.71673
Dorea_sp_AF36_15AT	3.27569	0.00669762	0.0239472	2.71152
Blautia_SGB4805	2.3834	0.00720718	0.0255282	2.68712
Turicibacter_sanguinis	2.21644	0.0080461	0.0282359	2.65013
Anaerofustis_stercorihominis	1.88481	0.00971912	0.033794	2.58567
Lacrimispora_saccharolytica	2.57894	0.0103003	0.0354893	2.56558
GGB9667_SGB15164	2.29719	0.0109902	0.037525	2.54301
Candidatus_Pararuminococcus_gallinarum	2.16497	0.011977	0.0404911	2.51282
Roseburia_intestinalis	3.38675	0.0121197	0.0404911	2.50864
Actinomyces_sp_ICM47	-2.02956	0.0121794	0.0404911	-2.5069
Streptococcus_sp_A12	2.33838	0.0129141	0.0425603	2.48613

## Sheet: Supp. Table 5
Supplementary Table 5. List of differentially expressed pathways between CD and HC, including their associated false discovery rates (FDR), log2 fold changes (log2FC), and full MetaCyc groups. Differentially expressed pathways were obtained using mixed-effects linear models.
FDR	log2FC	Estimate (t-value from lme)	fullpath	pwy_ID	pwy_name	level_1	level_2	level_3	level_4	level_5	level_6	level_7
6.11398e-05	-4.14994	-6.08641	Biosynthesis|Lipid-Biosynthesis|Fatty-acid-biosynthesis|Unsaturated-Fatty-Acids-Biosynthesis|5Z-Dodec-5-enoate-Biosynthesis	PWY-7858	(5Z)-dodecenoate biosynthesis II	Biosynthesis	Lipid-Biosynthesis	Fatty-acid-biosynthesis	Unsaturated-Fatty-Acids-Biosynthesis	5Z-Dodec-5-enoate-Biosynthesis
7.8268e-05	-Inf	-5.74049	Biosynthesis|Nucleotide-Biosynthesis|Deoxyribonucleotide-Biosynthesis|Pyrimid-Deoxyribonucleot-De-Novo-Biosyn	PWY-7187_1	pyrimidine deoxyribonucleotides de novo biosynthesis II_1	Biosynthesis	Nucleotide-Biosynthesis	Deoxyribonucleotide-Biosynthesis	Pyrimid-Deoxyribonucleot-De-Novo-Biosyn
8.08488e-05	2.061	5.61529	Degradation|CARBOXYLATES-DEG|SUGAR-ACIDS-DEG|D-Glucuronate-Degradation	GLUCUROCAT-PWY_1	superpathway of &beta;-D-glucuronosides degradation_1	Degradation	CARBOXYLATES-DEG	SUGAR-ACIDS-DEG	D-Glucuronate-Degradation
8.08488e-05	2.061	5.61529	Degradation|Carbohydrates-Degradation|Sugars-And-Polysaccharides-Degradation|SUGAR-ACIDS-DEG|D-Glucuronate-Degradation	GLUCUROCAT-PWY_2	superpathway of &beta;-D-glucuronosides degradation_2	Degradation	Carbohydrates-Degradation	Sugars-And-Polysaccharides-Degradation	SUGAR-ACIDS-DEG	D-Glucuronate-Degradation
8.08488e-05	2.061	5.61529	Super-Pathways	GLUCUROCAT-PWY_5	superpathway of &beta;-D-glucuronosides degradation_5	Super-Pathways
0.00011653	-4.82847	-5.41757	Biosynthesis|Lipid-Biosynthesis|Fatty-acid-biosynthesis	PWY-6285_1	superpathway of fatty acids biosynthesis (E. coli)_1	Biosynthesis	Lipid-Biosynthesis	Fatty-acid-biosynthesis
0.00011653	-4.82847	-5.41757	Super-Pathways	PWY-6285_2	superpathway of fatty acids biosynthesis (E. coli)_2	Super-Pathways
0.00011653	1.94532	5.31531	Degradation|Carbohydrates-Degradation|Sugars-And-Polysaccharides-Degradation|Sugar-Derivatives	PWY-6507	4-deoxy-L-threo-hex-4-enopyranuronate degradation	Degradation	Carbohydrates-Degradation	Sugars-And-Polysaccharides-Degradation	Sugar-Derivatives
0.00011653	1.88015	5.37416	Degradation|CARBOXYLATES-DEG|SUGAR-ACIDS-DEG	PWY-7242_1	D-fructuronate degradation_1	Degradation	CARBOXYLATES-DEG	SUGAR-ACIDS-DEG
0.00011653	1.88015	5.37416	Degradation|Carbohydrates-Degradation|Sugars-And-Polysaccharides-Degradation|SUGAR-ACIDS-DEG	PWY-7242_2	D-fructuronate degradation_2	Degradation	Carbohydrates-Degradation	Sugars-And-Polysaccharides-Degradation	SUGAR-ACIDS-DEG
0.000161003	1.83836	5.18555	Degradation|Noncarbon-Nutrients|NITROGEN-DEG	PWY-4984	urea cycle	Degradation	Noncarbon-Nutrients	NITROGEN-DEG
0.000458168	-3.23961	-4.82688	Degradation|CARBOXYLATES-DEG|Aldonate-Degradation	KETOGLUCONMET-PWY_1	ketogluconate metabolism_1	Degradation	CARBOXYLATES-DEG	Aldonate-Degradation
0.000458168	-3.23961	-4.82688	Super-Pathways	KETOGLUCONMET-PWY_2	ketogluconate metabolism_2	Super-Pathways
0.000458168	1.45949	4.82215	Glycan-Pathways	PWY-7456_1	&beta;-(1,4)-mannan degradation_1	Glycan-Pathways
0.000458168	1.45949	4.82215	Degradation|Carbohydrates-Degradation|POLYSACCHARIDES-DEG	PWY-7456_2	&beta;-(1,4)-mannan degradation_2	Degradation	Carbohydrates-Degradation	POLYSACCHARIDES-DEG
0.000458168	1.45949	4.82215	Degradation|Polymer-Degradation|POLYSACCHARIDES-DEG	PWY-7456_3	&beta;-(1,4)-mannan degradation_3	Degradation	Polymer-Degradation	POLYSACCHARIDES-DEG
0.000478096	1.23998	4.78307	Biosynthesis|Polyamine-Biosynthesis|Putrescine-Biosynthesis	PWY-6305_1	superpathway of putrescine biosynthesis_1	Biosynthesis	Polyamine-Biosynthesis	Putrescine-Biosynthesis
0.000478096	1.23998	4.78307	Super-Pathways	PWY-6305_2	superpathway of putrescine biosynthesis_2	Super-Pathways
0.000478096	-2.99971	-4.68585	Degradation|Alcohol-Degradation|SUGAR-ALCOHOLS-DEG	PWY-6531_1	mannitol cycle_1	Degradation	Alcohol-Degradation	SUGAR-ALCOHOLS-DEG
0.000478096	-2.99971	-4.68585	Degradation|Carbohydrates-Degradation|SUGAR-ALCOHOLS-DEG	PWY-6531_2	mannitol cycle_2	Degradation	Carbohydrates-Degradation	SUGAR-ALCOHOLS-DEG
0.000478096	1.90146	4.67826	Energy-Metabolism|Fermentation	PWY-7383	anaerobic energy metabolism (invertebrates, cytosol)	Energy-Metabolism	Fermentation
0.000500486	1.51277	4.63412	Biosynthesis|Amino-Acid-Biosynthesis|IND-AMINO-ACID-SYN|ARGININE-SYN	PWY-5154	L-arginine biosynthesis III (via N-acetyl-L-citrulline)	Biosynthesis	Amino-Acid-Biosynthesis	IND-AMINO-ACID-SYN	ARGININE-SYN
0.000514017	-5.09893	-4.61087	Biosynthesis|Nucleotide-Biosynthesis|PUR-NUC-SYN|Purine-Nucleotide-De-Novo-Biosynthesis	DENOVOPURINE2-PWY_1	superpathway of purine nucleotides de novo biosynthesis II_1	Biosynthesis	Nucleotide-Biosynthesis	PUR-NUC-SYN	Purine-Nucleotide-De-Novo-Biosynthesis
0.000514017	-5.09893	-4.61087	Super-Pathways	DENOVOPURINE2-PWY_2	superpathway of purine nucleotides de novo biosynthesis II_2	Super-Pathways
0.000538249	1.17012	4.58253	Metabolic-Clusters	PWY-7197_1	pyrimidine deoxyribonucleotide phosphorylation_1	Metabolic-Clusters
0.000538249	1.17012	4.58253	Biosynthesis|Nucleotide-Biosynthesis|PYR-NUC-SYN|Pyrimidine-Nucleotide-Salvage	PWY-7197_2	pyrimidine deoxyribonucleotide phosphorylation_2	Biosynthesis	Nucleotide-Biosynthesis	PYR-NUC-SYN	Pyrimidine-Nucleotide-Salvage
0.000559355	1.04063	4.5571	Biosynthesis|Carbohydrates-Biosynthesis	COLANSYN-PWY_1	colanic acid building blocks biosynthesis_1	Biosynthesis	Carbohydrates-Biosynthesis
0.000559355	1.04063	4.5571	Super-Pathways	COLANSYN-PWY_2	colanic acid building blocks biosynthesis_2	Super-Pathways
0.0007153	1.63749	4.45699	Degradation|CARBOXYLATES-DEG|SUGAR-ACIDS-DEG|D-Galacturonate-Degradation	GALACTUROCAT-PWY_1	D-galacturonate degradation I_1	Degradation	CARBOXYLATES-DEG	SUGAR-ACIDS-DEG	D-Galacturonate-Degradation
0.0007153	1.63749	4.45699	Degradation|Carbohydrates-Degradation|Sugars-And-Polysaccharides-Degradation|SUGAR-ACIDS-DEG|D-Galacturonate-Degradation	GALACTUROCAT-PWY_2	D-galacturonate degradation I_2	Degradation	Carbohydrates-Degradation	Sugars-And-Polysaccharides-Degradation	SUGAR-ACIDS-DEG	D-Galacturonate-Degradation
0.000822317	-3.00233	-4.39057	Biosynthesis|Lipid-Biosynthesis	PWY-6803	phosphatidylcholine acyl editing	Biosynthesis	Lipid-Biosynthesis
0.000996695	2.2462	4.32057	Energy-Metabolism|TCA-VARIANTS	P105-PWY	TCA cycle IV (2-oxoglutarate decarboxylase)	Energy-Metabolism	TCA-VARIANTS
0.00107079	-3.46081	-4.28754	Biosynthesis|Cofactor-Biosynthesis|Enzyme-Cofactor-Biosynthesis|HEME-SYN|Heme-b-Biosynthesis	PWY0-1415_1	superpathway of heme b biosynthesis from uroporphyrinogen-III_1	Biosynthesis	Cofactor-Biosynthesis	Enzyme-Cofactor-Biosynthesis	HEME-SYN	Heme-b-Biosynthesis
0.00107079	-3.46081	-4.28754	Biosynthesis|Tetrapyrrole-Biosynthesis|Porphyrin-Compounds-Biosynthesis|HEME-SYN|Heme-b-Biosynthesis	PWY0-1415_2	superpathway of heme b biosynthesis from uroporphyrinogen-III_2	Biosynthesis	Tetrapyrrole-Biosynthesis	Porphyrin-Compounds-Biosynthesis	HEME-SYN	Heme-b-Biosynthesis
0.00107079	-3.46081	-4.28754	Super-Pathways	PWY0-1415_3	superpathway of heme b biosynthesis from uroporphyrinogen-III_3	Super-Pathways
0.00115647	-2.8359	-4.25319	Energy-Metabolism|Fermentation|Alcohol-Biosynthesis	PWY-7385	1,3-propanediol biosynthesis (engineered)	Energy-Metabolism	Fermentation	Alcohol-Biosynthesis
0.00140773	1.67594	4.15273	Energy-Metabolism|Fermentation|Fermentation-to-Acids|Acetyl-CoA-Butyrate	CENTFERM-PWY_1	pyruvate fermentation to butanoate_1	Energy-Metabolism	Fermentation	Fermentation-to-Acids	Acetyl-CoA-Butyrate
0.00140773	2.01819	4.17088	Degradation|AMINE-DEG|4-Aminobutyraye-Degradation	PWY-5022_1	4-aminobutanoate degradation V_1	Degradation	AMINE-DEG	4-Aminobutyraye-Degradation
0.00140773	2.01819	4.17088	Energy-Metabolism|Fermentation|Fermentation-to-Acids|Acetyl-CoA-Butyrate	PWY-5022_2	4-aminobutanoate degradation V_2	Energy-Metabolism	Fermentation	Fermentation-to-Acids	Acetyl-CoA-Butyrate
0.00140773	1.60924	4.16079	Biosynthesis|Carbohydrates-Biosynthesis|CARBO-BIOSYNTHESIS|Gluconeogenesis	PWY66-399	gluconeogenesis III	Biosynthesis	Carbohydrates-Biosynthesis	CARBO-BIOSYNTHESIS	Gluconeogenesis
0.00143826	-2.00645	-4.12407	Macromolecule-Modification|Protein-Modification	PWY-7942	5-oxo-L-proline metabolism	Macromolecule-Modification	Protein-Modification
0.00148115	1.64693	4.10142	Energy-Metabolism|Fermentation|Pyruvate-Degradation	PWY-6590_1	superpathway of Clostridium acetobutylicum acidogenic fermentation_1	Energy-Metabolism	Fermentation	Pyruvate-Degradation
0.00148115	1.64693	4.10142	Super-Pathways	PWY-6590_2	superpathway of Clostridium acetobutylicum acidogenic fermentation_2	Super-Pathways
0.00178032	1.13477	4.03216	Biosynthesis|SECONDARY-METABOLITE-BIOSYNTHESIS	PWY-6703	preQ<sub>0</sub> biosynthesis	Biosynthesis	SECONDARY-METABOLITE-BIOSYNTHESIS
0.00206192	-2.59979	-3.94326	Biosynthesis|Cofactor-Biosynthesis|Enzyme-Cofactor-Biosynthesis|HEME-SYN|Heme-b-Biosynthesis	HEME-BIOSYNTHESIS-II-1_1	heme b biosynthesis V (aerobic)_1	Biosynthesis	Cofactor-Biosynthesis	Enzyme-Cofactor-Biosynthesis	HEME-SYN	Heme-b-Biosynthesis
0.00206192	-2.59979	-3.94326	Biosynthesis|Tetrapyrrole-Biosynthesis|Porphyrin-Compounds-Biosynthesis|HEME-SYN|Heme-b-Biosynthesis	HEME-BIOSYNTHESIS-II-1_2	heme b biosynthesis V (aerobic)_2	Biosynthesis	Tetrapyrrole-Biosynthesis	Porphyrin-Compounds-Biosynthesis	HEME-SYN	Heme-b-Biosynthesis
0.00223688	2.48787	3.91032	Degradation|AMINE-DEG|4-Aminobutyraye-Degradation	GLUDEG-I-PWY_1	GABA shunt I_1	Degradation	AMINE-DEG	4-Aminobutyraye-Degradation
0.00223688	2.48787	3.91032	Degradation|Amino-Acid-Degradation|Proteinogenic-Amino-Acids-Degradation|GLUTAMATE-DEG	GLUDEG-I-PWY_2	GABA shunt I_2	Degradation	Amino-Acid-Degradation	Proteinogenic-Amino-Acids-Degradation	GLUTAMATE-DEG
0.00223688	2.48787	3.91032	Super-Pathways	GLUDEG-I-PWY_3	GABA shunt I_3	Super-Pathways
0.00228488	-3.09547	-3.86866	Energy-Metabolism|Fermentation|Pyruvate-Degradation|Pyruvate-Propanoate-Fermentation	P108-PWY_1	pyruvate fermentation to propanoate I_1	Energy-Metabolism	Fermentation	Pyruvate-Degradation	Pyruvate-Propanoate-Fermentation
0.00228488	-4.23476	-3.86863	Super-Pathways	PRPP-PWY	superpathway of histidine, purine, and pyrimidine biosynthesis	Super-Pathways
0.00228488	-3.6323	-3.8713	Biosynthesis|Cofactor-Biosynthesis|Carriers-Biosynthesis|Electron-Carrier-Biosynthesis|Quinone-Biosynthesis|Menaquinone-Biosynthesis	PWY-5850_1	superpathway of menaquinol-6 biosynthesis_1	Biosynthesis	Cofactor-Biosynthesis	Carriers-Biosynthesis	Electron-Carrier-Biosynthesis	Quinone-Biosynthesis	Menaquinone-Biosynthesis
0.00228488	-3.6323	-3.8713	Super-Pathways	PWY-5850_2	superpathway of menaquinol-6 biosynthesis_2	Super-Pathways
0.00228488	-3.74211	-3.86373	Biosynthesis|Cofactor-Biosynthesis|Carriers-Biosynthesis|Electron-Carrier-Biosynthesis|Quinone-Biosynthesis|Demethylmenaquinone-Biosynthesis|Demethylmenaquinol-6-Biosynthesis	PWY-5860_1	superpathway of demethylmenaquinol-6 biosynthesis I_1	Biosynthesis	Cofactor-Biosynthesis	Carriers-Biosynthesis	Electron-Carrier-Biosynthesis	Quinone-Biosynthesis	Demethylmenaquinone-Biosynthesis	Demethylmenaquinol-6-Biosynthesis
0.00228488	-3.74211	-3.86373	Super-Pathways	PWY-5860_2	superpathway of demethylmenaquinol-6 biosynthesis I_2	Super-Pathways
0.00228488	-3.62737	-3.87163	Biosynthesis|Cofactor-Biosynthesis|Carriers-Biosynthesis|Electron-Carrier-Biosynthesis|Quinone-Biosynthesis|Menaquinone-Biosynthesis	PWY-5896_1	superpathway of menaquinol-10 biosynthesis_1	Biosynthesis	Cofactor-Biosynthesis	Carriers-Biosynthesis	Electron-Carrier-Biosynthesis	Quinone-Biosynthesis	Menaquinone-Biosynthesis
0.00228488	-3.62737	-3.87163	Super-Pathways	PWY-5896_2	superpathway of menaquinol-10 biosynthesis_2	Super-Pathways
0.00228488	-4.0463	-3.89222	Biosynthesis|Nucleotide-Biosynthesis|Deoxyribonucleotide-Biosynthesis|Pyrimid-Deoxyribonucleot-De-Novo-Biosyn	PWY0-166_1	superpathway of pyrimidine deoxyribonucleotides de novo biosynthesis (E. coli)_1	Biosynthesis	Nucleotide-Biosynthesis	Deoxyribonucleotide-Biosynthesis	Pyrimid-Deoxyribonucleot-De-Novo-Biosyn
0.00228488	-4.0463	-3.89222	Super-Pathways	PWY0-166_3	superpathway of pyrimidine deoxyribonucleotides de novo biosynthesis (E. coli)_3	Super-Pathways
0.002318	-3.3206	-3.85293	Degradation|Noncarbon-Nutrients|NITROGEN-DEG|Nitrate-Reduction	PWY-5675	nitrate reduction V (assimilatory)	Degradation	Noncarbon-Nutrients	NITROGEN-DEG	Nitrate-Reduction
0.00336482	1.7202	3.70325	Degradation|C1-COMPOUNDS|CO2-Fixation|Autotrophic-CO2-Fixation|Reductive-TCA-Cycles	PWY-6969_1	TCA cycle V (2-oxoglutarate synthase)_1	Degradation	C1-COMPOUNDS	CO2-Fixation	Autotrophic-CO2-Fixation	Reductive-TCA-Cycles
0.00336482	1.7202	3.70325	Energy-Metabolism|TCA-VARIANTS	PWY-6969_2	TCA cycle V (2-oxoglutarate synthase)_2	Energy-Metabolism	TCA-VARIANTS
0.00351559	1.31613	3.67933	Biosynthesis|Carbohydrates-Biosynthesis|CARBO-BIOSYNTHESIS|SUGAR-NUCLEOTIDES|GDP-Sugar-Biosynthesis	PWY-7323_1	superpathway of GDP-mannose-derived O-antigen building blocks biosynthesis_1	Biosynthesis	Carbohydrates-Biosynthesis	CARBO-BIOSYNTHESIS	SUGAR-NUCLEOTIDES	GDP-Sugar-Biosynthesis
0.00351559	1.31613	3.67933	Super-Pathways	PWY-7323_2	superpathway of GDP-mannose-derived O-antigen building blocks biosynthesis_2	Super-Pathways
0.00415597	1.14419	3.60666	Biosynthesis|Lipid-Biosynthesis|Fatty-acid-biosynthesis|Unsaturated-Fatty-Acids-Biosynthesis	PWY-5973	cis-vaccenate biosynthesis	Biosynthesis	Lipid-Biosynthesis	Fatty-acid-biosynthesis	Unsaturated-Fatty-Acids-Biosynthesis
0.00442798	1.27934	3.58048	Biosynthesis|Amino-Acid-Biosynthesis|Other-Amino-Acid-Biosynthesis|Citrulline-Biosynthesis	CITRULBIO-PWY	L-citrulline biosynthesis	Biosynthesis	Amino-Acid-Biosynthesis	Other-Amino-Acid-Biosynthesis	Citrulline-Biosynthesis
0.00507655	1.61595	3.51472	Biosynthesis|Amino-Acid-Biosynthesis|Other-Amino-Acid-Biosynthesis|L-Ornithine-Biosynthesis	ARGININE-SYN4-PWY	L-ornithine biosynthesis II	Biosynthesis	Amino-Acid-Biosynthesis	Other-Amino-Acid-Biosynthesis	L-Ornithine-Biosynthesis
0.00507655	1.09922	3.51578	Biosynthesis|Other-biosynthesis|6-HM-Dihydropterin-PP-Biosynthesis	PWY-6147	6-hydroxymethyl-dihydropterin diphosphate biosynthesis I	Biosynthesis	Other-biosynthesis	6-HM-Dihydropterin-PP-Biosynthesis
0.00517235	1.54944	3.50354	Biosynthesis|Cofactor-Biosynthesis|Enzyme-Cofactor-Biosynthesis|Thiamine-Biosynthesis|Thiamin-Salvage	PWY-7356_1	thiamine diphosphate salvage IV (yeast)_1	Biosynthesis	Cofactor-Biosynthesis	Enzyme-Cofactor-Biosynthesis	Thiamine-Biosynthesis	Thiamin-Salvage
0.00536363	-1.88574	-3.48653	Degradation|Carbohydrates-Degradation|Sugars-And-Polysaccharides-Degradation	GLUCOSE1PMETAB-PWY	glucose and glucose-1-phosphate degradation	Degradation	Carbohydrates-Degradation	Sugars-And-Polysaccharides-Degradation
0.00709603	1.42901	3.37314	Degradation|Noncarbon-Nutrients|Sulfur-Metabolism|Assimilatory-Sulfate-Reduction	PWY1ZNC-1	assimilatory sulfate reduction IV	Degradation	Noncarbon-Nutrients	Sulfur-Metabolism	Assimilatory-Sulfate-Reduction
0.0080553	-1.15792	-3.31803	Biosynthesis|Cofactor-Biosynthesis|Carriers-Biosynthesis|Electron-Carrier-Biosynthesis|Quinone-Biosynthesis|Menaquinone-Biosynthesis	PWY-5845_1	superpathway of menaquinol-9 biosynthesis_1	Biosynthesis	Cofactor-Biosynthesis	Carriers-Biosynthesis	Electron-Carrier-Biosynthesis	Quinone-Biosynthesis	Menaquinone-Biosynthesis
0.0080553	-1.15792	-3.31803	Super-Pathways	PWY-5845_2	superpathway of menaquinol-9 biosynthesis_2	Super-Pathways
0.00809286	-1.23811	-3.31002	Biosynthesis|Cofactor-Biosynthesis|Carriers-Biosynthesis|Electron-Carrier-Biosynthesis|Quinone-Biosynthesis|Demethylmenaquinone-Biosynthesis	PWY-5862_1	superpathway of demethylmenaquinol-9 biosynthesis_1	Biosynthesis	Cofactor-Biosynthesis	Carriers-Biosynthesis	Electron-Carrier-Biosynthesis	Quinone-Biosynthesis	Demethylmenaquinone-Biosynthesis
0.00809286	-1.23811	-3.31002	Super-Pathways	PWY-5862_2	superpathway of demethylmenaquinol-9 biosynthesis_2	Super-Pathways
0.00840862	-2.69121	-3.28804	Biosynthesis|Metabolic-Regulators|Organic-solutes-Biosynthesis|Mannosylglycerate-Biosynthesis	PWY-5656	mannosylglycerate biosynthesis I	Biosynthesis	Metabolic-Regulators	Organic-solutes-Biosynthesis	Mannosylglycerate-Biosynthesis
0.00841624	-5.24158	-3.2834	Biosynthesis|Other-biosynthesis|Butanediol-Biosynthesis	PWY-6396_1	superpathway of 2,3-butanediol biosynthesis_1	Biosynthesis	Other-biosynthesis	Butanediol-Biosynthesis
0.00841624	-5.24158	-3.2834	Super-Pathways	PWY-6396_2	superpathway of 2,3-butanediol biosynthesis_2	Super-Pathways
0.00883814	2.21878	3.25798	Degradation|C1-COMPOUNDS|CO2-Fixation|Autotrophic-CO2-Fixation|Reductive-TCA-Cycles	P42-PWY	incomplete reductive TCA cycle	Degradation	C1-COMPOUNDS	CO2-Fixation	Autotrophic-CO2-Fixation	Reductive-TCA-Cycles

## Sheet: Supp. Table 6
Supplementary Table 6. List of differentially expressed pathways associated with differentially abundant metabolites between CD and HC, according to the MetaCyc database.
FDR_pwy	log2FC_pwy	pwy_ID	pwy_name	Associated metabolite
0.00507655	1.61595	ARGININE-SYN4-PWY	L-ornithine biosynthesis II	L-glutamate
0.00140773	1.67594	CENTFERM-PWY	pyruvate fermentation to butanoate	butanoate
0.00442798	1.27934	CITRULBIO-PWY	L-citrulline biosynthesis	L-glutamate
0.000514017	-5.09893	DENOVOPURINE2-PWY	superpathway of purine nucleotides <i>de novo</i> biosynthesis II	L-glutamate // L-aspartate
0.00223688	2.48787	GLUDEG-I-PWY	GABA shunt I	succinate // L-glutamate
0.000996695	2.2462	P105-PWY	TCA cycle IV (2-oxoglutarate decarboxylase)	succinate
0.00228488	-3.09547	P108-PWY	pyruvate fermentation to propanoate I	succinate
0.00883814	2.21878	P42-PWY	incomplete reductive TCA cycle	succinate
0.00228488	-4.23476	PRPP-PWY	superpathway of histidine, purine, and pyrimidine biosynthesis	L-glutamate // L-aspartate
0.000161003	1.83836	PWY-4984	urea cycle	L-aspartate
0.00140773	2.01819	PWY-5022	4-aminobutanoate degradation V	L-glutamate // butanoate
0.000500486	1.51277	PWY-5154	L-arginine biosynthesis III (via <i>N</i>-acetyl-L-citrulline)	L-glutamate // L-aspartate
0.00148115	1.64693	PWY-6590	superpathway of <i>Clostridium acetobutylicum</i> acidogenic fermentation	butanoate
0.00336482	1.7202	PWY-6969	TCA cycle V (2-oxoglutarate synthase)	succinate
0.00351559	1.31613	PWY-7323	superpathway of GDP-mannose-derived O-antigen building blocks biosynthesis	L-glutamate
0.000478096	1.90146	PWY-7383	anaerobic energy metabolism (invertebrates, cytosol)	L-glutamate // L-aspartate
0.00115647	-2.8359	PWY-7385	1,3-propanediol biosynthesis (engineered)	D-glucose
0.00143826	-2.00645	PWY-7942	5-oxo-L-proline metabolism	L-glutamate

## Sheet: Supp. Table 7
Supplementary Table 7. List of differentially expressed pathways linked with metabolites and species between CD and HC, according to the MetaCyc database.
FDR_pwy	log2FC_pwy	pwy_ID	pwy_name	Associated metabolite	Associated species
0.000514017	-5.09893	DENOVOPURINE2-PWY	superpathway of purine nucleotides <i>de novo</i> biosynthesis II	L-glutamate // L-aspartate	Escherichia_coli
0.00228488	-4.23476	PRPP-PWY	superpathway of histidine, purine, and pyrimidine biosynthesis	L-glutamate // L-aspartate	Escherichia_coli
0.00351559	1.31613	PWY-7323	superpathway of GDP-mannose-derived O-antigen building blocks biosynthesis	L-glutamate	Escherichia_coli
0.00115647	-2.8359	PWY-7385	1,3-propanediol biosynthesis (engineered)	D-glucose	Escherichia_coli
0.00115647	-2.8359	PWY-7385	1,3-propanediol biosynthesis (engineered)	D-glucose	Klebsiella_pneumoniae
0.00143826	-2.00645	PWY-7942	5-oxo-L-proline metabolism	L-glutamate	Escherichia_coli
